# Supplementary material for: Total Fat and Fatty Acid Intake among 1–7-Year-Old Children from 33 Countries: Comparison with International Recommendations
Source: Nutrients. 2021 Oct 9;13(10):3547. doi: 10.3390/nu13103547 (PMC8537778; doi:10.3390/nu13103547)
Supplement: Supplementary file 1 [file nutrients-13-03547-s001.zip]

Archive with 2 entries (2 files):
- Supplementary_Figures_S1_to_S5_Monnard_Fleith.pdf
- Supplementary_Tables_S1toS7_Monnard_Fleith.pdf
